# Supplementary material for: Children exhibit superior memory for attended but outdated information compared to adults
Source: Nat Commun. 2024 May 14;15:4058. doi: 10.1038/s41467-024-48457-0 (PMC11094159; doi:10.1038/s41467-024-48457-0)
Supplement: Supplementary file 4 — Source Data [file 41467_2024_48457_MOESM4_ESM.xlsx]

## Sheet: Table 1
Adults
	pre_surprise	surprise		control1		control2		control3		control4
ID	location	location	identity	location	identity	location	identity	location	identity	location	identity
1	0.909091	1	0	0	1	1	1	1	1	0	1
2	1	1	1	1	1	1	1	1	1	1	1
3	1	1	1	1	1	1	1	1	0	1	1
4	1	0	0	1	1	1	1	1	1	1	1
5	1	0	0	0	1	0	1	1	1	1	1
6	1	1	1	1	1	1	1	1	1	1	1
7	1	1	1	1	1	1	1	1	1	1	1
8	1	1	0	1	1	1	1	1	1	1	1
9	1	1	0	1	0	0	1	1	1	1	1
10	1	1	0	1	1	1	1	1	1	1	1
11	1	1	1	0	1	1	1	1	1	1	1
12	1	1	1	1	1	1	1	1	1	1	1
13	1	1	0	0	1	1	1	1	1	1	1
14	1	1	1	1	1	1	1	1	1	1	1
15	1	1	0	1	1	1	1	1	1	1	1
16	1	1	1	1	1	1	1	1	1	1	1
17	1	1	1	1	1	1	1	1	1	1	1
18	1	1	0	1	0	1	1	1	0	1	1
19	0.909091	1	0	1	1	1	1	1	1	1	1
20	1	1	1	1	1	1	1	1	1	1	1
	0.990909	0.9	0.5	0.8	0.9	0.9	1	1	0.9	0.95	1
Children
	pre_surprise	surprise		control1		control2		control3		control4
ID	location	location	identity	location	identity	location	identity	location	identity	location	identity
1	1	1	1	0	0	0	1	1	1	1	1
2	0.909091	1	1	1	1	0	0	0	1	1	1
3	0.909091	0	1	0	1	0	1	1	1	1	1
4	0.818182	0	0	1	1	0	1	1	1	1	1
5	1	0	1	1	1	1	1	1	1	1	1
6	1	1	1	0	0	0	1	1	1	1	1
7	1	0	1	1	0	1	1	1	1	1	1
8	1	0	0	0	1	0	0	1	1	1	1
9	0.909091	1	0	1	1	1	1	1	1	1	1
10	0.909091	0	1	1	1	1	1	1	1	1	1
11	0.818182	0	1	0	1	1	1	0	0	1	1
12	1	1	1	1	0	1	1	1	0	1	1
13	0.909091	1	1	1	1	1	1	0	1	1	1
14	0.909091	1	1	1	1	1	1	1	1	1	1
15	1	1	1	1	1	1	1	1	1	1	1
16	1	1	1	1	1	1	1	1	1	1	1
17	1	1	1	0	1	1	1	1	1	1	1
18	0.909091	1	1	0	0	0	0	1	0	0	0
19	0.909091	1	1	1	0	1	1	1	1	1	1
20	0.818182	0	0	0	0	0	0	1	0	1	1
	0.936364	0.6	0.8	0.6	0.65	0.6	0.8	0.85	0.8	0.95	0.95

## Sheet: Table 2
Adults
	pre_surprise	surprise		control1		control2		control3		control4
ID	location	location	identity	location	identity	location	identity	location	identity	location	identity
1	1	1	0	1	0	0	1	1	1	1	1
2	1	1	0	1	1	1	1	1	1	1	1
3	1	1	0	1	1	1	1	1	1	1	1
4	1	1	0	1	1	1	1	1	1	1	1
5	1	1	1	1	1	1	1	1	1	1	1
6	1	1	1	1	1	0	1	1	1	1	1
7	1	1	1	1	1	1	1	1	1	1	1
8	0.909091	1	1	1	1	1	1	1	1	1	1
9	1	0	0	0	1	1	1	1	1	1	1
10	1	1	1	1	1	1	1	1	1	1	1
11	1	1	0	1	1	1	1	1	1	1	1
12	1	1	1	1	1	1	1	1	1	1	1
13	1	1	1	1	1	1	1	1	1	1	1
14	1	1	0	1	1	1	1	1	1	1	1
15	1	1	1	1	1	1	1	1	1	1	1
16	1	1	1	1	1	1	1	1	1	1	1
17	1	1	1	1	1	1	1	1	1	0	1
18	1	1	1	1	1	1	1	1	1	1	1
19	1	1	0	1	1	1	1	0	1	1	1
20	1	1	0	1	1	1	1	1	1	1	1
	0.995455	0.95	0.55	0.95	0.95	0.9	1	0.95	1	0.95	1
Children
	pre_surprise	surprise		control1		control2		control3		control4
ID	location	location	identity	location	identity	location	identity	location	identity	location	identity
1	1	1	1	1	1	1	1	1	1	1	1
2	1	1	1	1	1	1	1	1	1	1	1
3	1	0	1	1	0	1	1	1	1	1	1
4	1	1	1	1	1	1	1	1	1	1	1
5	1	0	1	0	1	1	1	1	1	1	1
6	1	1	1	1	1	1	1	1	1	1	1
7	0.909091	1	1	1	1	1	1	1	1	1	1
8	1	0	1	0	0	0	1	1	1	1	1
9	1	1	1	1	1	1	1	1	1	1	1
10	1	1	1	1	1	1	1	1	1	1	1
11	1	0	1	0	1	1	1	1	1	1	1
12	1	0	0	1	1	1	1	0	1	1	1
13	1	1	1	1	1	1	1	1	1	1	1
14	1	1	1	1	1	1	1	1	1	1	1
15	1	1	1	1	1	1	1	1	1	0	1
16	1	1	0	1	1	1	1	1	1	1	1
17	1	1	1	1	1	1	1	1	1	1	1
18	1	0	1	1	1	0	1	1	1	1	1
19	0.909091	0	0	1	1	1	1	0	1	1	1
20	1	1	1	1	1	1	1	1	1	1	1
	0.990909	0.65	0.85	0.85	0.9	0.9	1	0.9	1	0.95	1

## Sheet: Table 3
Adults
	pre_surprise	surprise		control1		control2		control3		control4
ID	location	location	identity	location	identity	location	identity	location	identity	location	identity			Note. Subject ID 15 had a low location accuracy. This was caused by a misaligned key-response (2-3) rather than a false memory. As this did not affect his performance in ideneity report, we did not replace this data.
1	1	1	1	1	1	1	1	1	1	1	1
2	1	1	0	1	1	1	1	1	1	1	1
3	1	1	0	0	1	1	1	1	1	1	1
4	1	0	1	1	1	1	1	1	1	1	1
5	1	1	0	1	1	1	1	1	1	1	1
6	1	1	0	1	1	1	1	1	1	1	1
7	1	1	1	1	1	1	1	1	1	1	1
8	1	1	1	1	1	1	1	1	1	1	1
9	0.909091	0	1	1	1	1	1	1	1	1	1
10	1	0	1	1	1	1	1	1	1	1	1
11	1	1	0	1	1	1	1	1	1	1	1
12	1	1	0	1	1	1	1	1	1	1	1
13	1	0	1	1	1	1	1	1	1	1	1
14	1	1	1	1	1	1	1	1	1	1	1
15	0.454545	1	0	0	0	0	1	0	1	0	1
16	1	1	1	1	1	1	1	1	1	1	1
17	1	1	0	0	1	1	1	1	1	1	1
18	1	1	1	1	1	1	1	1	1	1	1
19	1	1	1	1	0	1	1	1	1	1	1
20	1	1	1	1	1	1	1	1	1	1	1
	0.968182	0.8	0.6	0.85	0.9	0.95	1	0.95	1	0.95	1
Children
	pre_surprise	surprise		control1		control2		control3		control4
ID	location	location	identity	location	identity	location	identity	location	identity	location	identity
1	0.909091	1	1	1	1	1	1	1	1	1	1
2	1	0	1	0	1	0	1	0	0	0	1
3	1	1	1	1	1	1	1	1	1	1	1
4	0.818182	1	0	1	1	1	1	1	1	0	0
5	0.909091	1	1	0	1	1	1	1	1	1	1
6	0.818182	1	1	0	1	0	1	1	1	1	0
7	1	0	1	1	1	1	1	1	1	1	1
8	1	1	1	0	1	1	1	1	1	1	1
9	1	1	1	1	1	1	1	1	1	0	0
10	1	0	1	1	1	1	0	0	1	1	1
11	1	1	1	0	1	0	1	1	1	0	0
12	0.909091	1	1	1	1	1	1	1	1	1	1
13	0.636364	0	0	1	0	1	1	0	1	0	0
14	1	1	1	1	1	1	1	1	1	1	1
15	0.909091	1	1	1	1	0	1	0	1	1	1
16	0.909091	1	1	1	1	0	1	1	0	1	0
17	1	0	1	1	1	1	1	1	1	1	1
18	0.909091	0	1	0	0	1	1	1	1	1	1
19	1	0	1	1	1	0	0	1	0	0	1
20	1	1	1	0	1	1	1	1	1	1	1
	0.936364	0.65	0.9	0.65	0.9	0.7	0.9	0.8	0.85	0.7	0.7

## Sheet: Table 4
Adults
	pre_surprise	surprise		control1		control2		control3		control4
ID	location	location	identity	location	identity	location	identity	location	identity	location	identity
1	1	1	1	0	1	1	1	1	1	1	1
2	1	1	0	1	1	1	1	1	1	1	1
3	1	0	0	1	1	1	1	1	1	1	1
4	0.962963	1	0	1	1	1	1	1	1	1	1
5	1	1	1	1	1	1	1	1	1	1	1
6	1	0	0	1	1	1	1	1	1	1	1
7	0.962963	1	1	1	1	0	1	1	1	1	1
8	1	1	1	1	1	1	1	1	1	1	1
9	0.888889	1	0	1	1	1	1	1	1	1	1
10	1	0	1	1	1	1	1	1	1	1	1
11	0.851852	1	1	1	1	1	1	1	1	1	1
12	0.962963	0	0	1	1	1	1	1	1	1	1
13	1	1	1	1	1	1	1	1	1	1	1
14	1	1	0	1	1	1	1	1	1	1	1
15	1	1	1	1	1	1	1	1	1	1	1
16	1	1	0	1	1	1	1	1	1	1	1
17	1	1	0	1	1	1	1	1	1	1	1
18	1	1	0	1	1	1	1	1	1	1	1
19	0.962963	1	1	1	1	1	1	1	1	1	1
20	1	1	1	1	1	1	1	1	1	1	1
	0.97963	0.8	0.5	0.95	1	0.95	1	1	1	1	1
Children
	pre_surprise	surprise		control1		control2		control3		control4
ID	location	location	identity	location	identity	location	identity	location	identity	location	identity
1	0.962963	1	1	1	1	1	1	1	1	0	1
2	0.925926	1	1	0	0	1	1	1	1	1	1
3	1	1	1	1	1	1	1	1	1	1	1
4	0.962963	1	1	1	1	1	1	1	1	1	1
5	0.962963	1	1	1	1	0	1	1	1	1	1
6	0.888889	1	1	1	1	0	0	1	1	1	1
7	0.888889	0	1	1	1	1	1	1	1	1	1
8	1	1	1	1	1	1	0	1	1	1	1
9	1	1	1	1	1	0	0	1	1	1	1
10	1	1	1	0	1	1	1	0	1	1	1
11	0.962963	1	1	1	0	1	1	1	1	1	1
12	1	1	1	1	1	1	1	1	1	1	1
13	0.962963	1	1	1	1	1	1	0	1	1	1
14	0.851852	1	1	1	1	0	1	1	1	1	1
15	0.962963	1	1	1	1	1	1	1	1	1	1
16	0.962963	1	1	1	1	1	1	0	1	1	1
17	1	1	1	1	1	1	1	1	1	1	1
18	0.962963	1	1	1	1	1	1	1	1	1	1
19	0.962963	1	1	1	1	1	1	1	1	0	1
20	0.925926	1	1	1	1	1	1	1	1	1	1
	0.957407	0.95	1	0.9	0.9	0.8	0.85	0.85	1	0.9	1

## Sheet: Table 5
Adults
	pre_surprise	surprise		control1		control2		control3		control4
ID	location	location	identity	location	identity	location	identity	location	identity	location	identity
1	1	1	0	1	1	1	1	1	1	1	1
2	1	1	1	1	1	1	1	1	1	1	1
3	1	1	0	1	1	1	1	1	1	1	1
4	1	1	0	1	1	1	1	1	1	1	1
5	1	1	1	1	1	1	1	1	1	1	1
6	1	1	1	1	1	1	1	1	1	1	1
7	1	1	0	1	1	1	1	1	1	1	1
8	1	1	0	1	1	1	1	1	1	1	1
9	1	1	0	1	1	1	1	1	1	1	1
10	1	0	0	1	1	1	1	1	1	1	1
11	1	1	0	1	1	1	1	1	1	1	1
12	1	1	0	1	1	1	1	1	1	1	1
13	1	1	1	1	1	1	1	1	1	1	1
14	1	1	1	1	1	1	1	1	1	1	1
15	1	1	1	1	1	1	1	1	1	1	1
16	1	1	1	1	1	1	1	1	1	1	1
17	0.909091	1	0	1	1	1	1	1	1	1	1
18	1	1	0	1	1	1	1	1	1	1	1
19	1	1	1	1	1	1	1	1	1	1	1
20	1	1	0	1	1	1	1	1	1	1	1
21	1	0	0	1	1	1	1	1	1	1	1
22	1	1	1	1	0	1	1	1	1	1	1
23	1	1	1	1	1	1	1	1	1	1	1
24	1	1	1	1	1	1	1	1	1	1	1
25	1	1	0	1	1	1	1	1	1	1	1
26	1	1	1	1	1	1	1	1	1	1	1
27	1	1	0	1	1	1	1	1	1	1	1
28	1	1	1	1	1	1	1	1	1	1	1
29	0.909091	1	0	1	1	1	1	1	1	1	1
30	1	1	1	1	1	1	1	1	1	1	1
31	1	1	1	1	1	1	1	1	1	1	1
32	1	1	0	1	1	1	1	1	1	1	1
33	1	1	1	1	1	1	1	1	1	1	1
34	1	1	0	1	1	1	1	1	1	1	1
35	1	1	1	1	1	1	1	1	1	1	1
36	1	1	1	0	1	1	1	1	1	1	1
37	1	1	0	1	1	1	1	1	1	1	1
38	1	0	0	1	1	1	1	0	1	1	1
39	1	1	0	1	1	1	1	1	1	1	1
40	1	1	0	1	1	1	1	1	1	1	1
41	1	1	0	1	1	1	1	1	1	1	1
42	1	1	1	1	1	1	1	1	1	1	1
43	1	1	1	1	1	1	1	1	1	1	1
44	1	1	0	1	1	1	1	1	1	1	1
45	1	1	0	1	1	1	1	1	1	1	1
46	1	1	1	1	1	1	1	1	1	1	1
47	1	1	0	1	1	1	1	1	1	1	1
48	1	1	0	1	1	1	1	1	1	1	1
49	1	1	1	1	1	1	1	1	1	1	1
50	0.818182	1	1	1	1	1	1	1	1	1	1
	0.992727	0.94	0.46	0.98	0.98	1	1	0.98	1	1	1
Children
	pre_surprise	surprise		control1		control2		control3		control4
ID	location	location	identity	location	identity	location	identity	location	identity	location	identity
1	1	0	0	1	0	0	0	1	1	1	1
2	1	1	1	1	1	1	1	1	1	1	1
3	1	0	1	0	1	0	1	1	1	0	1
4	1	1	1	1	1	1	1	0	0	1	1
5	1	0	1	1	1	1	1	1	1	1	1
6	1	1	1	1	1	1	1	1	1	1	1
7	1	1	1	1	1	1	1	1	1	1	1
8	1	0	1	1	1	1	1	1	1	1	1
9	1	1	1	1	1	1	1	1	0	1	1
10	1	1	1	1	1	1	1	1	1	1	1
11	1	1	0	1	1	0	1	0	0	1	1
12	1	0	1	0	1	1	1	0	1	1	1
13	1	0	1	1	1	0	1	1	1	1	1
14	1	0	1	0	1	0	1	1	1	1	1
15	1	1	1	1	1	1	1	1	1	1	1
16	1	0	1	1	1	0	1	1	1	1	1
17	1	1	1	0	1	1	1	1	1	1	0
18	1	1	1	0	1	1	1	1	1	1	1
19	1	0	1	1	1	1	1	1	1	1	0
20	1	1	1	1	1	1	1	1	1	1	1
21	1	0	1	1	1	1	1	1	1	1	1
22	1	1	0	1	1	0	1	1	1	1	1
23	1	1	1	1	1	1	1	1	1	1	1
24	1	0	1	1	1	1	1	1	1	1	1
25	0.909091	0	1	0	1	1	1	1	1	1	1
26	1	1	1	1	1	1	1	0	1	0	1
27	1	1	1	1	1	1	1	1	1	1	0
28	1	1	1	1	1	1	1	1	1	1	1
29	1	1	1	0	1	1	1	1	1	0	1
30	1	1	1	1	1	0	1	1	1	1	1
31	1	1	1	1	1	1	1	1	1	1	1
32	1	1	0	1	1	1	0	1	1	1	1
33	1	1	0	0	1	1	1	0	1	0	1
34	1	0	1	1	1	0	1	1	1	1	1
35	1	0	1	1	1	1	1	1	0	0	1
36	0.909091	0	0	1	1	1	1	0	1	0	1
37	1	1	1	0	1	0	1	1	1	1	1
38	1	1	1	0	0	1	1	1	1	1	1
39	1	0	1	0	1	1	1	0	1	1	1
40	1	1	1	1	1	1	1	1	1	1	1
41	1	0	1	1	1	0	1	0	0	0	1
42	1	0	0	1	0	1	1	1	1	1	1
43	1	1	1	1	1	1	1	1	1	1	1
44	1	0	1	1	1	0	1	1	1	1	1
45	1	1	1	1	1	1	1	1	1	1	1
46	0.909091	1	1	0	1	1	1	1	0	1	1
47	1	0	1	1	1	1	1	1	1	1	1
48	1	1	1	1	1	1	1	1	1	1	1
49	1	0	1	1	1	1	1	1	1	1	1
50	0.909091	1	1	1	1	0	0	1	1	1	1
	0.992727	0.58	0.86	0.76	0.94	0.74	0.94	0.84	0.88	0.86	0.94

## Sheet: Figure 2
	Adult			Children
	Target	Distractor		Target	Distractor
	0.585621	0.0968038		0.367476	0.205419
	0.7339	0.0548025		0.51159	0.137767
	0.678653	0.0960286		0.535123	0.154959
	0.418087	0.0848722		0.434656	0.171069
	0.545146	0.116263		0.467228	0.174552
	0.580218	0.126646		0.294527	0.214004
	0.460964	0.14449		0.400686	0.179155
	0.604597	0.106061		0.382441	0.187555
	0.311585	0.173296		0.45492	0.178059
	0.518761	0.0443506		0.423466	0.182298
	0.506823	0.136394		0.405345	0.187456
	0.477435	0.0387567		0.438895	0.183946
	0.598746	0.0581109		0.35919	0.194079
	0.547445	0.102788		0.422823	0.146451
	0.812656	0.0370045		0.275032	0.228193
	0.48931	0.0543677		0.353485	0.203932
	0.568454	0.0790382		0.42552	0.178922
	0.777117	0.051499		0.333019	0.215716
	0.710908	0.0920146		0.372692	0.169372
	0.38805	0.136922		0.359028	0.213657
	0.565724	0.0915255		0.400857	0.185328

## Sheet: Supplymentary Figure 1
Supplymentary Exp. 1a
ID	1	2	3	4	5	6	7	8
1	0.461125	0.445875	0.521217	0.5394	0.526708	0.485087	0.511652	0.50513
2	0.443261	0.457917	0.467478	0.477714	0.469826	0.455409	0.431958	0.443708
3	0.40025	0.386	0.397522	0.406696	0.408833	0.378304	0.362217	0.386583
4	0.498583	0.517043	0.535958	0.57775	0.563125	0.501652	0.468913	0.478
5	0.49413	0.499917	0.518167	0.525864	0.482167	0.412042	0.422625	0.424083
6	0.438208	0.447083	0.438583	0.497087	0.472545	0.439217	0.440136	0.429375
7	0.431917	0.431417	0.437167	0.445773	0.443	0.454833	0.424696	0.419333
8	0.384667	0.427583	0.431476	0.452421	0.51513	0.402083	0.440292	0.430292
9	0.812125	0.770739	0.743625	0.718958	0.944174	0.7645	0.775667	0.711375
10	0.46175	0.438375	0.456391	0.486913	0.482125	0.443583	0.44025	0.429042
11	0.4	0.415375	0.402522	0.429458	0.435435	0.423652	0.420833	0.407458
12	0.48375	0.48775	0.493083	0.522417	0.508917	0.46	0.451833	0.487917
13	0.425667	0.418792	0.42625	0.474292	0.496696	0.471875	0.454667	0.478125
14	0.488583	0.525261	0.601875	0.596682	0.584273	0.690875	0.55087	0.565
15	0.600583	0.546	0.622208	0.604417	0.682542	0.585833	0.607042	0.534792
16	0.460833	0.469083	0.477174	0.529696	0.422391	0.450792	0.424826	0.44025
17	0.53913	0.5175	0.584	0.634833	0.586167	0.562125	0.578652	0.557727
18	0.376125	0.374917	0.379174	0.388818	0.37713	0.3915	0.344167	0.353667
19	0.709583	0.728125	0.787208	0.812708	0.749458	0.710417	0.702625	0.662
20	0.451417	0.492042	0.482542	0.552208	0.516458	0.516958	0.496417	0.485333
	0.488084	0.48984	0.510181	0.533705	0.533355	0.500037	0.487517	0.48146
Supplymentary Exp. 1b
ID	6	7	8	9
1	0.492675	0.461421	0.47075	0.472026
2	0.709275	0.634525	0.6747	0.647025
3	0.612675	0.622875	0.596128	0.5979
4	0.761975	0.701725	0.705175	0.660075
5	0.66825	0.736025	0.668075	0.66325
6	0.604079	0.53305	0.558925	0.555895
7	0.540368	0.604971	0.537256	0.547897
8	0.64455	0.574105	0.587718	0.572825
9	0.6978	0.6486	0.6637	0.621564
10	0.622525	0.6016	0.5635	0.579718
11	0.6145	0.55405	0.576825	0.571231
12	0.7062	0.644675	0.67365	0.721462
13	0.741275	0.697205	0.67805	0.670175
14	0.672025	0.655103	0.6029	0.59855
15	0.723154	0.702027	0.69925	0.597135
16	0.58825	0.674703	0.540775	0.583949
17	0.54525	0.549075	0.52945	0.5468
18	0.6167	0.604289	0.5959	0.597825
19	0.634868	0.6684	0.5803	0.5907
20	0.730513	0.71285	0.7016	0.720487
	0.646345	0.629064	0.610231	0.605824
